# Supplementary material for: MicroRNAs Associated with Androgen Receptor and Metastasis in Triple-Negative Breast Cancer
Source: Cancers (Basel). 2024 Feb 4;16(3):665. doi: 10.3390/cancers16030665 (PMC10854913; doi:10.3390/cancers16030665)
Supplement: Supplementary file 1 [file cancers-16-00665-s001.zip]

Archive with 1 entries (1 files):
- cancers-2793622-supplementary.pdf
